# Supplementary material for: Chromatin targeting of the RNF12/RLIM E3 ubiquitin ligase controls transcriptional responses
Source: Life Sci Alliance. 2024 Jan 10;7(3):e202302282. doi: 10.26508/lsa.202302282 (PMC10781586; doi:10.26508/lsa.202302282)
Supplement: Supplementary file 4 [file LSA-2023-02282_TableS3.xlsx]

## Sheet: Sheet1
Protein IDs	Gene names	Protein names	Function	Log2 fold change	Benjamini-Hochberg adjusted p value
Q9WTV7	Rlim	E3 ubiquitin-protein ligase RLIM	E3 ligase	11.834	0.012996
P22227;E9QK22;Q3TTC2	Zfp42	Zinc finger protein 42	Transcriptional repressor	5.97472	0.0242716
Q80ZP8;Q3TMX5;Q9CXI5;F6USD5;F6T4L3;F7C1S6	Manf	Mesencephalic astrocyte-derived neurotrophic factor	Stress-inducible neurotrophic factor	4.24553	0.0191361
P67778;Q5SQG5	Phb	Prohibitin	Various, including transcription modulation and mitochondrial functions	4.21401	0.016896
P09103;E9Q8G8	P4hb	Protein disulfide-isomerase	Involved in catalysing the formation and destruction of disulfide bonds	4.06409	0.012996
P08249;A0A0G2JF23;A0A0G2JGY4	Mdh2	Malate dehydrogenase, mitochondrial	Enzyme for oxidation catalysis	4.04592	0.0388029
Q9D0T1	Nhp2l1	NHP2-like protein 1;NHP2-like protein 1, N-terminally processed	snRNA binding protein	3.72304	0.0230376
P17751;H7BXC3	Tpi1	Triosephosphate isomerase	Metabolic enzyme, catalyses the conversion between DHAP and G3P during glycolysis and gluconeogenesis	3.61245	0.0154662
A0A338P7E5;A0A338P786;P68037;A0A338P702	Ube2l3	Ubiquitin-conjugating enzyme E2 L3	E2 enzyme	3.56318	0.0353495
O70435;E0CX62;E0CZ34;F8WH02;E0CYL6	Psma3	Proteasome subunit alpha type-3	Subunit of 20S proteasome	3.50099	0.0214827
P26443;F7CFA5	Glud1	Glutamate dehydrogenase 1, mitochondrial	Catalyses oxidative deamination	3.48902	0.0428832
P45376;D3YVJ7	Akr1b1;Akr1b3	Aldose reductase	Catalyses aldehyde reduction	3.44299	0.0205173
Q5SWU9;V9GWS0;V9GXY1;V9GWS1;A0A0R4J1S9;V9GWR9;D3Z0B3	Acaca	Acetyl-CoA carboxylase 1;Biotin carboxylase	Catalyses carboxylation	3.36402	0.0216206
Q3URS2;A0A1C7CYV3	Zscan4f	Zinc finger and SCAN domain containing protein 4F	Transcription factor	3.36011	0.0118371
O55234;Q8BTY5	Psmb5	Proteasome subunit beta type-5	Subunit of 20S proteasome	3.31524	0.0230376
Q99MR8;A0A0G2JFQ5;A0A0G2JF64;A0A0G2JG24	Mccc1	Methylcrotonoyl-CoA carboxylase subunit alpha, mitochondrial	Catalyses carboxylation	3.28895	0.012996
G5E8R3;E9QPD7;Q05920;A0A286YCC5;A0A494B912;A0A494B951	Pcx;Pc	Pyruvate carboxylase;Pyruvate carboxylase, mitochondrial	Catalyses carboxylation	3.25142	0.0203209
Q91ZA3;H3BL62;D3YWM4;D3YZC0;H3BK61;H3BJR0;H3BKW6	Pcca	Propionyl-CoA carboxylase alpha chain, mitochondrial	Subunit of enzyme that catalyses carboxylation	3.22364	0.012996
P50431;G3UZ26;G3UYY1;G3UZZ9	Shmt1	Serine hydroxymethyltransferase, cytosolic;Serine hydroxymethyltransferase	Cytosolic serine hydroxymethyltransferase	3.15613	0.0342229
A6ZI44;P05064;D3YWI1;Q9CPQ9;A6ZI46;D3Z510;A0A0U1RPN8;D3YV98;A0A0U1RPT5;A6ZI47;P05063;Q91Y97	Aldoa;Aldoart1	Fructose-bisphosphate aldolase;Fructose-bisphosphate aldolase A	Glycolytic enzyme	3.02655	0.012996
Q9CQ43	Dut	DUTP pyrophosphatase	Enzyme for nucleotide metabolism	2.99334	0.019553
P17742;A0A1L1SST0;A0A1L1SRX5	Ppia	Peptidyl-prolyl cis-trans isomerase A;Peptidyl-prolyl cis-trans isomerase A, N-terminally processed	Catalyses cis-trans isomerisation	2.90617	0.0242716
P17182;Q6PHC1;B0QZL1;B1ARR7;D3Z6E4;A0A0N4SUX5;P17183;A0A0N4SUI6;B1ARR6;D3YVD3;D3Z2S4;A0A0N4SUW8;J3QPZ9	Eno1	Alpha-enolase	Subunit of glycolytic enzyme	2.90473	0.0231489
Q6ZWX6	Eif2s1	Eukaryotic translation initiation factor 2 subunit 1	Translation initiation factor	2.83764	0.0388029
E9PZF0;Q01768;Q5NC80;Q5NC79	Gm20390;Nme2;Nme1	Nucleoside diphosphate kinase;Nucleoside diphosphate kinase B	Kinase for synthesising non-ATP nucleoside triphosphates	2.77306	0.0216206
P68040	Gnb2l1	Guanine nucleotide-binding protein subunit beta-2-like 1;Guanine nucleotide-binding protein subunit beta-2-like 1, N-terminally processed	Scaffold protein, diverse range of functions	2.76285	0.0353495
Q543K9;P23492;A0A2I3BQH2;Q9D8C9;A0A2I3BS22	Pnp	Purine nucleoside phosphorylase	Catalyses phosphorolysis of purine nucleosides	2.74426	0.0242716
P05202	Got2	Aspartate aminotransferase, mitochondrial	Involved in amino acid metabolism	2.6442	0.0388029
P28474	Adh5	Alcohol dehydrogenase class-3	Alcohol dehydrogenase	2.6138	0.0216206
P19157;A0A494B908;A0A494BAW2;P46425;A0A494BAS3;A0A494BAU3;A0A494BAM8;F6RWR5	Gstp1;Gstp2	Glutathione S-transferase P 1;Glutathione S-transferase P 2	Catalyses conjugation of various hydrophobic and electrophilic compounds with reduced glutathione	2.40065	0.0230376
Q9Z2U0;A0A338P7D7;Q9CWH6;B7ZMS4;A0A3Q4L361;A0A3Q4EHS3;A0A3Q4EG42	Psma7;Psma8	Proteasome subunit alpha type-7;Proteasome subunit alpha type-7-like	Subunit of 20S proteasome	2.37229	0.0205173
P09411;S4R2M7;P09041	Pgk1	Phosphoglycerate kinase 1;Phosphoglycerate kinase	Catalyses ATP production	2.30767	0.0184692
A0A0A0MQM0;P63242;J3QPS8;Q8BGY2	Eif5a	Eukaryotic translation initiation factor 5A;Eukaryotic translation initiation factor 5A-1	Translation elongation and termination factor	2.27166	0.0216206
O09061;A0A338P7C0;A0A338P7F1	Psmb1	Proteasome subunit beta type-1	Subunit of 20S proteasome	2.22928	0.036733
Q9QYA2;G3UY77	Tomm40	Mitochondrial import receptor subunit TOM40 homolog	Channel-forming subunit of translocase	2.21063	0.012996
P05201;F7ALS6	Got1	Aspartate aminotransferase, cytoplasmic	Involved in amino acid metabolism	2.14537	0.0353495
Q9D819	Ppa1	Inorganic pyrophosphatase	Pyrophosphatase	1.80816	0.0428832
A0A2I3BQY4;Q9JK38;A0A2I3BQE3;A0A2I3BQ33;A0A2I3BS07;A0A2I3BQS3;A0A2I3BRH6;A0A2I3BRZ8	Gnpnat1	Glucosamine 6-phosphate N-acetyltransferase	Enzyme in uridine diphosphate-N-acetylglucosamine	1.76875	0.0230376
P63260;G3UYG0;B1ATY1;E9Q606	Actg1	Actin, cytoplasmic 2;Actin, cytoplasmic 2, N-terminally processed	Actin for cytoskeleton maintenance	1.70667	0.0242716
Q9CWJ9	Atic	Bifunctional purine biosynthesis protein PURH;Phosphoribosylaminoimidazolecarboxamide formyltransferase;IMP cyclohydrolase	Catalyses purine biosynthesis	1.68106	0.0400571
A0A338P697;Q3TUF7;A0A338P689;A0A338P7J1;A0A338P6P2	Yeats2	YEATS domain-containing protein 2	Scaffolding subunit	1.67912	0.0184692
Q9CZN7	Shmt2	Serine hydroxymethyltransferase	Catalyses reaction between serine and tetrahydrofolate to glycine and 5,10-methylene tetrahydrofolate	1.66672	0.0490626
Q61550;A0A2I3BS25;R4GML2;A2AU37	Rad21	Double-strand-break repair protein rad21 homolog	Involved in repair of DNA double stranded breaks	1.59527	0.0261362
P80313;A0A0N4SV00;A0A0N4SUI8;A0A0N4SV22	Cct7	T-complex protein 1 subunit eta	Protein folding chaperone	1.40729	0.0471985
P48754;A0A087WPK5;A0A087WP26	Brca1	Breast cancer type 1 susceptibility protein homolog	DNA damage repair	1.33982	0.0229644
P62983;A0A0A6YW67;E9Q9J0;E9Q4P0;E9Q5F6;E9QNP0;Q5SX22;P62984;P0CG49;P0CG50	Rps27a;Gm8797;Uba52;Kxd1;Ubc;Ubb	Ubiquitin-40S ribosomal protein S27a;Ubiquitin;40S ribosomal protein S27a;Ubiquitin-60S ribosomal protein L40;Ubiquitin;60S ribosomal protein L40;Polyubiquitin-B;Ubiquitin;Polyubiquitin-C;Ubiquitin;Ubiquitin-related 1;Ubiquitin-related 2	Small 40S ribosomal subunit	1.32261	0.0420843
Q61881;D3Z6N3;D3Z335;D3Z0J6;D3Z2K9	Mcm7	DNA replication licensing factor MCM7	Required for initiation of DNA replication	1.27321	0.0456865
P14869;D3YVM5	Rplp0	60S acidic ribosomal protein P0	Subunit of 60S ribosome	1.26579	0.0154662
Q02053;P31254	Uba1	Ubiquitin-like modifier-activating enzyme 1	Catalyses the first step in ubiquitylation of a protein	1.2638	0.0399984
Q3THS6;A0A0U1RNT6;A0A0U1RNK6;A0A0U1RQ95;A0A0U1RQB0;Q91X83	Mat2a	S-adenosylmethionine synthase isoform type-2	Catalyses the formation of AdoMet	1.24423	0.0342229
P24547;A0A0A6YY72;A0A0A6YXS4	Impdh2	Inosine-5-monophosphate dehydrogenase 2	Rate-limiting in guanine biosynthesis	1.21732	0.0471985
P80315;G5E839;G3UYW5;G3UXF3;G3UXG2	Cct4	T-complex protein 1 subunit delta	Protein folding chaperone	1.18888	0.0154662
