# Supplementary material for: Chromatin targeting of the RNF12/RLIM E3 ubiquitin ligase controls transcriptional responses
Source: Life Sci Alliance. 2024 Jan 10;7(3):e202302282. doi: 10.26508/lsa.202302282 (PMC10781586; doi:10.26508/lsa.202302282)
Supplement: Supplementary file 6 [file LSA-2023-02282_TableS5.xlsx]

## Sheet: Sheet1
Biological Process	Fold Enrichment	p-value	No of genes
Transcription	1.89508	0.000396492	42
Transcription regulation	1.81065	0.00192338	39
mRNA processing	6.04188	8.4857e-11	25
mRNA splicing	6.43208	1.41338e-09	21
DNA damage	2.38996	0.0786377	11
DNA repair	2.3419	0.152074	9
Cell division	2.03565	0.273712	9
mRNA transport	6.78549	0.00446263	7
Ribosome biogenesis	6.78549	0.00446263	7
DNA replication	5.63051	0.023342	6
Protein biosynthesis	3.89168	0.0826323	6
Chromosome partition	9.38419	0.0130794	5
Nucleotide biosynthesis	29.4038	0.023342	3
