# Supplementary material for: Chromatin targeting of the RNF12/RLIM E3 ubiquitin ligase controls transcriptional responses
Source: Life Sci Alliance. 2024 Jan 10;7(3):e202302282. doi: 10.26508/lsa.202302282 (PMC10781586; doi:10.26508/lsa.202302282)
Supplement: Supplementary file 13 [file LSA-2023-02282_SdataF7.xlsx]

## Sheet: Sheet1
Repeat 1				Repeat 2				Repeat 3				Repeat 4				Repeat 5
	Cq value				Cq value				Cq value				Cq value				Cq value
Sample	Xist	GAPDH		Sample	Xist	GAPDH		Sample	Xist	GAPDH		Sample	Xist	GAPDH		Sample	Xist	GAPDH
EV	32.8901	12.5979		EV	32.7715	14.4925		EV	33.396	15.6901		EV	34.5551	12.7392		EV	32.7701	14.4172
	33.115	13.0766			33.1062	14.7039			35.5345	15.9811				13.5366			33.9865	14.3057
WT	28.2726	12.9592		WT	29.6836	14.1807		WT	31.3347	16.0375		WT	29.669	12.487		WT	28.3112	14.6625
	29.1645	12.2108			29.9187	14.1841			30.2994	16.0988			29.2187	12.3312			28.5962	14.9875
ABR	30.8038	12.5015		ABR	33.5165	14.65		ABR	34.1582	16.3619		ABR	33.7032	13.904		ABR	33.7807	14.4995
	31.1245	12.8348			32.2095	14.5358			33.1819	16.4195			33.35	13.2344			32.6204	14.7153
W576Y	31.1617	11.7044		W576Y	33.2368	14.698		W576Y	31.1705	15.1083		W576Y	32.667	13.0666		W576Y	32.1528	14.7458
	30.8584	13.1264			32.4143	14.3958			31.3119	15.1286			32.6346	12.4951			33.4999	14.9295
ABR2	29.2741	11.4356		ABR2	31.7981	14.363		ABR2	31.6035	14.384		ABR2	33.1737	12.8304		ABR2	33.1231	14.6829
	30.1034	11.7009			32.9345	14.2766			31.1147	14.6996			32.719	13.2409			32.1567	14.4499
ACT	Xist	GAPDH		ACT	Xist	GAPDH		ACT	Xist	GAPDH		ACT	Xist	GAPDH		ACT	Xist	GAPDH
EV	20.2921	0		EV	18.279	0		EV	17.706	0		EV	21.8158	0		EV	18.3529	0
	20.0383	0			18.4023	0			19.5534	0				0			19.6809	0
WT	15.3134	0		WT	15.5029	0		WT	15.2972	0		WT	17.182	0		WT	13.6486	0
	16.9536	0			15.7346	0			14.2005	0			16.8874	0			13.6087	0
ABR	18.3024	0		ABR	18.8665	0		ABR	17.7963	0		ABR	19.7992	0		ABR	19.2812	0
	18.2897	0			17.6737	0			16.7624	0			20.1156	0			17.9051	0
W576Y	19.4572	0		W576Y	18.5388	0		W576Y	16.0623	0		W576Y	19.6004	0		W576Y	17.407	0
	17.732	0			18.0185	0			16.1833	0			20.1395	0			18.5704	0
ABR2	17.8386	0		ABR2	17.4351	0		ABR2	17.2196	0		ABR2	20.3433	0		ABR2	18.4402	0
	18.4025	0			18.6579	0			16.4151	0			19.4781	0			17.7068	0
AACT	Xist	GAPDH		AACT	Xist	GAPDH		AACT	Xist	GAPDH		AACT	Xist	GAPDH		AACT	Xist	GAPDH
EV	4.15861	0		EV	2.66025	0		EV	2.9571	0		EV	4.78107	0		EV	4.72423	0
	3.90483	0			2.78354	0			4.80453	0				0			6.0522	0
WT	-0.820119	0		WT	-0.115877	0		WT	0.548334	0		WT	0.147297	0		WT	0.0199533	0
	0.820119	0			0.115877	0			-0.548334	0			-0.147297	0			-0.0199533	0
ABR	2.16884	0		ABR	3.24777	0		ABR	3.04741	0		ABR	2.76448	0		ABR	5.65249	0
	2.15621	0			2.05499	0			2.01357	0			3.08082	0			4.27646	0
W576Y	3.32373	0		W576Y	2.92004	0		W576Y	1.31338	0		W576Y	2.56566	0		W576Y	3.77835	0
	1.59844	0			2.39976	0			1.43445	0			3.10477	0			4.94167	0
ABR2	1.70503	0		ABR2	1.81636	0		ABR2	2.47069	0		ABR2	3.30852	0		ABR2	4.81154	0
	2.26901	0			3.0391	0			1.66622	0			2.44337	0			4.07814	0
2^-(AACT)	Xist	GAPDH		2^-(AACT)	Xist	GAPDH		2^-(AACT)	Xist	GAPDH		2^-(AACT)	Xist	GAPDH		2^-(AACT)	Xist	GAPDH
EV	0.0559931	1		EV	0.158192	1		EV	0.128773	1		EV	0.036371	1		EV	0.0378326	1
	0.0667621	1			0.145235	1			0.0357844	1				1			0.0150697	1
WT	1.76555	1		WT	1.08363	1		WT	0.683809	1		WT	0.90294	1		WT	0.986265	1
	0.566395	1			0.922821	1			1.4624	1			1.10749	1			1.01393	1
ABR	0.222389	1		ABR	0.105274	1		ABR	0.120959	1		ABR	0.147167	1		ABR	0.0198807	1
	0.224345	1			0.240651	1			0.24766	1			0.11819	1			0.0516011	1
W576Y	0.0998753	1		W576Y	0.132123	1		W576Y	0.402377	1		W576Y	0.168911	1		W576Y	0.0728792	1
	0.330233	1			0.189496	1			0.369987	1			0.116244	1			0.0325393	1
ABR2	0.306714	1		ABR2	0.283936	1		ABR2	0.180405	1		ABR2	0.100934	1		ABR2	0.0356109	1
	0.207472	1			0.121658	1			0.315077	1			0.183853	1			0.0592047	1
	Mean technicals norm to EV	Xist			Mean technicals norm to EV	Xist			Mean technicals norm to EV	Xist			Mean technicals norm to EV	Xist			Mean technicals norm to EV	Xist
	EV	0.0613776			EV	0.151714			EV	0.0822785			EV	0.036371			EV	0.0264512
	WT	1.16597			WT	1.00323			WT	1.0731			WT	1.00522			WT	1.0001
	ABR	0.223367			ABR	0.172963			ABR	0.184309			ABR	0.132678			ABR	0.0357409
	W576Y	0.215054			W576Y	0.16081			W576Y	0.386182			W576Y	0.142578			W576Y	0.0527092
	ABR2	0.257093			ABR2	0.202797			ABR2	0.247741			ABR2	0.142393			ABR2	0.0474078

## Sheet: Sheet2
#VALUE!
